# Supplementary material for: Comparing methods for drug–gene interaction prediction on the biomedical literature knowledge graph: performance versus explainability
Source: BMC Bioinformatics. 2023 Jun 30;24:272. doi: 10.1186/s12859-023-05373-2 (PMC10311852; doi:10.1186/s12859-023-05373-2)
Supplement: Supplementary file 2 — Additional file 2. The top-50 DTI predictions of every method and the cross-validation results per pair. [file 12859_2023_5373_MOESM2_ESM.xlsx]

## Sheet: BioGraphPath
Pred_Pair	Conf_Score	SNAP	OpenTargets	bindingDB	STITCH	CTD	DrugCentral	Any of these
C0015133_C1333891	0.99	NO	NO	NO	YES	NO	NO	YES
C0045093_C0919451	0.99	NO	NO	NO	NO	NO	NO	NO
C0045093_C0376622	0.99	NO	NO	NO	NO	NO	NO	NO
C0079083_C1366824	0.98	NO	NO	NO	NO	YES	NO	YES
C0144576_C1413287	0.98	NO	NO	NO	YES	NO	NO	YES
C0025677_C0376622	0.97	NO	NO	NO	NO	YES	YES	YES
C0045093_C1417826	0.97	NO	NO	NO	NO	NO	NO	NO
C1122962_C1332102	0.96	NO	NO	NO	NO	NO	NO	NO
C0144576_C1333893	0.96	NO	NO	NO	NO	YES	NO	YES
C0078257_C1417123	0.95	NO	NO	NO	NO	NO	NO	NO
C0144576_C1419853	0.94	NO	NO	NO	NO	NO	NO	NO
C0678133_C0812246	0.94	NO	NO	NO	YES	YES	NO	YES
C0678133_C1332826	0.94	NO	NO	NO	YES	YES	NO	YES
C0246415_C1335212	0.94	NO	NO	NO	YES	NO	NO	YES
C0078257_C0812241	0.94	NO	NO	NO	NO	NO	NO	NO
C0025677_C1415042	0.94	NO	NO	NO	NO	YES	NO	YES
C0678133_C1336636	0.94	NO	NO	NO	YES	YES	NO	YES
C3853921_C1537502	0.93	NO	NO	NO	NO	NO	NO	NO
C0025677_C1414313	0.93	NO	NO	NO	YES	YES	NO	YES
C0246415_C1414968	0.93	NO	NO	NO	YES	YES	NO	YES
C0045093_C1332830	0.93	NO	NO	NO	NO	NO	NO	NO
C0144576_C1335200	0.93	NO	NO	NO	NO	NO	NO	NO
C0015133_C1333897	0.92	NO	NO	NO	NO	YES	NO	YES
C1122962_C1366587	0.92	NO	NO	NO	YES	NO	NO	YES
C0246415_C0812281	0.92	NO	NO	NO	NO	NO	NO	NO
C0144576_C1412082	0.91	NO	NO	NO	NO	NO	NO	NO
C0015133_C1421249	0.91	NO	NO	NO	NO	NO	NO	NO
C0015133_C1413132	0.91	YES	NO	NO	YES	YES	NO	YES
C0210657_C0079419	0.91	NO	NO	NO	YES	YES	NO	YES
C0246415_C1366587	0.91	NO	NO	NO	YES	YES	NO	YES
C0678133_C1417701	0.91	NO	NO	NO	YES	YES	NO	YES
C0025677_C0812215	0.91	NO	NO	NO	NO	NO	NO	NO
C0078257_C1332817	0.91	NO	NO	NO	NO	NO	NO	NO
C0144576_C1366355	0.9	NO	NO	NO	NO	NO	NO	NO
C0015133_C1367578	0.9	NO	NO	NO	YES	YES	NO	YES
C0015133_C1419853	0.89	NO	NO	NO	NO	NO	NO	NO
C0671970_C1414313	0.89	NO	NO	NO	YES	NO	NO	YES
C1122962_C1416572	0.89	NO	NO	NO	NO	NO	NO	NO
C0246415_C1412333	0.89	NO	NO	NO	YES	NO	NO	YES
C0678133_C1413941	0.89	NO	NO	NO	NO	NO	NO	NO
C0144576_C1421934	0.89	NO	NO	NO	NO	NO	NO	NO
C0123931_C1414313	0.89	NO	NO	NO	YES	YES	NO	YES
C0144576_C1419864	0.88	NO	NO	NO	NO	NO	NO	NO
C3818721_C1335212	0.88	NO	NO	NO	NO	NO	NO	NO
C0678133_C1366355	0.88	NO	NO	NO	NO	NO	NO	NO
C0144576_C1417701	0.88	NO	NO	NO	YES	YES	NO	YES
C1122962_C1367578	0.87	NO	NO	NO	NO	YES	NO	YES
C2974289_C1418401	0.87	NO	NO	NO	NO	NO	NO	NO
C0015133_C1415112	0.87	NO	NO	NO	NO	NO	NO	NO
C0025677_C1334134	0.87	NO	NO	NO	NO	YES	NO	YES
Total cross-validated		1	0	0	18	19	1	25

## Sheet: RGCN
Pred_Pair	Conf_Score	SNAP	OpenTargets	bindingDB	STITCH	CTD	DrugCentral	Any of these
C0025677_C1415288	1	NO	NO	NO	NO	NO	NO	NO
C0025677_C1413066	0.99783	NO	NO	NO	NO	NO	NO	NO
C0678133_C1332027	0.786976	NO	NO	NO	NO	NO	NO	NO
C0025677_C1332760	0.758875	NO	NO	NO	NO	NO	NO	NO
C0025605_C1439351	0.757052	NO	NO	NO	NO	NO	NO	NO
C0025605_C1415810	0.72673	YES	NO	NO	YES	NO	NO	YES
C0025605_C1334899	0.726386	NO	NO	NO	NO	NO	NO	NO
C0678133_C1428420	0.724903	NO	NO	NO	YES	NO	NO	YES
C0678133_C1418776	0.709479	NO	NO	NO	NO	NO	NO	NO
C0678133_C1439351	0.708315	NO	NO	NO	NO	NO	NO	NO
C0025605_C1413104	0.703299	NO	NO	NO	NO	NO	NO	NO
C0025677_C1415042	0.690963	NO	NO	NO	NO	YES	NO	YES
C0678133_C1334292	0.682133	NO	NO	NO	YES	NO	NO	YES
C0144576_C1415562	0.682053	NO	NO	NO	YES	NO	NO	YES
C0025677_C1412756	0.681929	NO	NO	NO	NO	YES	NO	YES
C0025677_C0812288	0.671346	NO	NO	NO	NO	YES	NO	YES
C0678133_C1332826	0.668304	NO	NO	NO	YES	YES	NO	YES
C0025677_C1332758	0.660148	NO	NO	NO	NO	NO	NO	NO
C0678133_C1336636	0.659991	NO	NO	NO	YES	YES	NO	YES
C0025677_C1419070	0.656866	NO	NO	NO	NO	NO	NO	NO
C0678133_C1418401	0.656516	NO	NO	NO	NO	NO	NO	NO
C1698364_C1425206	0.656292	NO	NO	NO	NO	NO	NO	NO
C0144576_C1417701	0.644011	NO	NO	NO	YES	YES	NO	YES
C0678133_C1413941	0.642652	NO	NO	NO	NO	NO	NO	NO
C0025677_C1334134	0.642388	NO	NO	NO	NO	YES	NO	YES
C0025605_C1419061	0.639594	YES	NO	NO	YES	NO	NO	YES
C0025605_C1415512	0.639019	NO	NO	NO	NO	NO	NO	NO
C0025677_C0162508	0.638422	NO	NO	NO	NO	YES	NO	YES
C0144576_C1333893	0.629679	NO	NO	NO	NO	YES	NO	YES
C0025677_C1415306	0.621048	NO	NO	NO	NO	NO	NO	NO
C1698364_C1419968	0.616039	NO	NO	NO	NO	NO	NO	NO
C0144576_C1418401	0.615179	NO	NO	NO	NO	NO	NO	NO
C3192263_C0242957	0.614678	NO	NO	NO	YES	NO	NO	YES
C1698364_C1413406	0.614516	NO	NO	NO	NO	NO	NO	NO
C0144576_C1413287	0.614142	NO	NO	NO	YES	NO	NO	YES
C0045093_C1420131	0.611066	NO	NO	NO	NO	NO	NO	NO
C0025677_C1416487	0.610961	NO	NO	NO	NO	YES	NO	YES
C3657270_C0242957	0.61075	NO	NO	NO	NO	NO	NO	NO
C1738762_C1537502	0.610515	NO	NO	NO	NO	NO	NO	NO
C0025677_C1412629	0.606833	NO	NO	NO	NO	NO	NO	NO
C0678133_C1416572	0.604914	NO	NO	NO	NO	NO	NO	NO
C0025677_C0812295	0.601397	NO	NO	NO	NO	NO	NO	NO
C3282679_C1537502	0.598135	NO	NO	NO	NO	NO	NO	NO
C1122962_C0919430	0.596916	NO	NO	NO	NO	NO	NO	NO
C0045093_C0919451	0.59547	NO	NO	NO	NO	NO	NO	NO
C0020268_C0812265	0.595136	NO	NO	NO	NO	NO	NO	NO
C3818721_C1413101	0.59317	NO	NO	NO	NO	NO	NO	NO
C0678133_C1415562	0.590203	NO	NO	NO	YES	NO	NO	YES
C1698364_C1415300	0.58942	NO	NO	NO	NO	NO	NO	NO
C0025677_C1416669	0.586814	NO	NO	NO	NO	YES	NO	YES
Total cross-validated		2	0	0	11	11	0	19

## Sheet: TransE
Pred_Pair	Conf_Score	SNAP	OpenTargets	bindingDB	STITCH	CTD	DrugCentral	Any of these
C0025677_C1412756	1	NO	NO	NO	NO	YES	NO	YES
C0025677_C0812215	1	NO	NO	NO	NO	NO	NO	NO
C0045093_C0919451	0.99	NO	NO	NO	NO	NO	NO	NO
C0025677_C0162508	0.99	NO	NO	NO	NO	YES	NO	YES
C0025677_C0376622	0.97	NO	NO	NO	NO	YES	YES	YES
C0678133_C1336636	0.97	NO	NO	NO	YES	YES	NO	YES
C0025677_C1333683	0.97	NO	NO	NO	NO	NO	NO	NO
C0025677_C1414313	0.97	NO	NO	NO	YES	YES	NO	YES
C0678133_C1418401	0.97	NO	NO	NO	NO	NO	NO	NO
C1698364_C1414313	0.97	NO	NO	YES	NO	NO	NO	YES
C0078257_C1537502	0.96	NO	NO	NO	YES	NO	NO	YES
C0045093_C1417826	0.96	NO	NO	NO	NO	NO	NO	NO
C1121849_C1333892	0.96	NO	NO	NO	NO	NO	NO	NO
C0025677_C0879468	0.96	NO	NO	NO	YES	YES	NO	YES
C0015133_C1412993	0.96	NO	NO	NO	NO	NO	NO	NO
C0144576_C1413287	0.95	NO	NO	NO	YES	NO	NO	YES
C0015133_C1413132	0.95	YES	NO	NO	YES	YES	NO	YES
C0045093_C1414461	0.94	NO	NO	NO	NO	NO	NO	NO
C0678133_C0812246	0.94	NO	NO	NO	YES	YES	NO	YES
C0678133_C1332826	0.94	NO	NO	NO	YES	YES	NO	YES
C1122962_C1366587	0.94	NO	NO	NO	YES	NO	NO	YES
C0045093_C1335261	0.93	NO	NO	NO	NO	NO	NO	NO
C0678133_C1334292	0.93	NO	NO	NO	YES	NO	NO	YES
C1122962_C1332102	0.93	NO	NO	NO	NO	NO	NO	NO
C0025677_C1416487	0.92	NO	NO	NO	NO	YES	NO	YES
C0025677_C1413066	0.92	NO	NO	NO	NO	NO	NO	NO
C3658706_C0242957	0.92	NO	NO	NO	NO	NO	NO	NO
C0025677_C0812295	0.92	NO	NO	NO	NO	NO	NO	NO
C0678133_C1418186	0.92	NO	NO	NO	NO	NO	NO	NO
C0144576_C1333216	0.92	NO	NO	NO	YES	NO	NO	YES
C1122962_C1367578	0.92	NO	NO	NO	NO	YES	NO	YES
C0015133_C1367578	0.91	NO	NO	NO	YES	YES	NO	YES
C0025677_C1332758	0.91	NO	NO	NO	NO	NO	NO	NO
C0025677_C0812288	0.91	NO	NO	NO	NO	YES	NO	YES
C0678133_C1413941	0.91	NO	NO	NO	NO	NO	NO	NO
C0144576_C1412082	0.91	NO	NO	NO	NO	NO	NO	NO
C0678133_C1427830	0.91	NO	NO	NO	NO	NO	NO	NO
C1122962_C1416572	0.9	NO	NO	NO	NO	NO	NO	NO
C0045093_C1412494	0.9	NO	NO	NO	NO	NO	NO	NO
C0144576_C1334292	0.9	NO	NO	NO	YES	NO	NO	YES
C1698364_C1335649	0.9	NO	NO	NO	NO	NO	NO	NO
C0144576_C1414148	0.9	NO	NO	NO	NO	NO	NO	NO
C0045093_C0376622	0.89	NO	NO	NO	NO	NO	NO	NO
C1698364_C1540126	0.89	NO	NO	NO	NO	NO	NO	NO
C0678133_C1415562	0.89	NO	NO	NO	YES	NO	NO	YES
C0144576_C1415562	0.89	NO	NO	NO	YES	NO	NO	YES
C0025677_C1415306	0.88	NO	NO	NO	NO	NO	NO	NO
C0144576_C1335200	0.88	NO	NO	NO	NO	NO	NO	NO
C0025677_C1426033	0.88	NO	NO	NO	NO	NO	NO	NO
C0144576_C1333893	0.88	NO	NO	NO	NO	YES	NO	YES
Total cross-validated		1	0	1	15	14	1	23

## Sheet: DistMult
Pred_Pair	Conf_Score	SNAP	OpenTargets	bindingDB	STITCH	CTD	DrugCentral	Any of these
C1698364_C1412720	1	NO	NO	NO	NO	NO	NO	NO
C0025677_C1419070	1	NO	NO	NO	NO	NO	NO	NO
C0025677_C0376622	0.99	NO	NO	NO	NO	YES	YES	YES
C0678133_C1336636	0.98	NO	NO	NO	YES	YES	NO	YES
C0144576_C1418401	0.98	NO	NO	NO	NO	NO	NO	NO
C0025677_C1333683	0.98	NO	NO	NO	NO	NO	NO	NO
C0025677_C1414313	0.98	NO	NO	NO	YES	YES	NO	YES
C0078257_C1537502	0.97	NO	NO	NO	YES	NO	NO	YES
C1121849_C1418916	0.97	NO	NO	NO	NO	NO	NO	NO
C0025677_C1412756	0.97	NO	NO	NO	NO	YES	NO	YES
C0025605_C1334899	0.97	NO	NO	NO	NO	NO	NO	NO
C0045093_C1420131	0.97	NO	NO	NO	NO	NO	NO	NO
C0045093_C0919451	0.97	NO	NO	NO	NO	NO	NO	NO
C0025605_C1413104	0.97	NO	NO	NO	NO	NO	NO	NO
C1122962_C1335213	0.97	NO	NO	NO	YES	NO	NO	YES
C0025677_C1334134	0.96	NO	NO	NO	NO	YES	NO	YES
C0025605_C1415811	0.96	YES	NO	NO	YES	NO	NO	YES
C0025605_C1415810	0.96	YES	NO	NO	YES	NO	NO	YES
C0045093_C1412331	0.96	NO	NO	NO	NO	NO	NO	NO
C3853921_C1537502	0.96	NO	NO	NO	NO	NO	NO	NO
C1698364_C1415300	0.96	NO	NO	NO	NO	NO	NO	NO
C2974289_C1418401	0.96	NO	NO	NO	NO	NO	NO	NO
C0144576_C1416611	0.96	NO	NO	NO	NO	NO	NO	NO
C0144576_C1417776	0.96	NO	NO	NO	NO	NO	NO	NO
C0144576_C1333893	0.96	NO	NO	NO	NO	YES	NO	YES
C0678133_C1418776	0.95	NO	NO	NO	NO	NO	NO	NO
C0015133_C1333897	0.95	NO	NO	NO	NO	YES	NO	YES
C0678133_C0812246	0.95	NO	NO	NO	YES	YES	NO	YES
C0144576_C0919430	0.95	NO	NO	NO	NO	NO	NO	NO
C1122962_C1332102	0.95	NO	NO	NO	NO	NO	NO	NO
C0678133_C1418401	0.95	NO	NO	NO	NO	NO	NO	NO
C0015133_C1412993	0.95	NO	NO	NO	NO	NO	NO	NO
C0144576_C1439351	0.94	NO	NO	NO	NO	NO	NO	NO
C0015133_C1333891	0.94	NO	NO	NO	YES	NO	NO	YES
C0025677_C1332758	0.94	NO	NO	NO	NO	NO	NO	NO
C0045093_C1414461	0.94	NO	NO	NO	NO	NO	NO	NO
C0045093_C1332830	0.94	NO	NO	NO	NO	NO	NO	NO
C0025677_C1416578	0.94	NO	NO	NO	NO	NO	NO	NO
C1698364_C1333253	0.94	NO	NO	NO	NO	NO	NO	NO
C0025677_C1426033	0.94	NO	NO	NO	NO	NO	NO	NO
C1122962_C1366587	0.94	NO	NO	NO	YES	NO	NO	YES
C1122962_C1413041	0.93	NO	NO	NO	NO	NO	NO	NO
C0045093_C1418578	0.93	NO	NO	NO	NO	NO	NO	NO
C0678133_C1332826	0.93	NO	NO	NO	YES	YES	NO	YES
C1698364_C1415275	0.93	NO	NO	NO	NO	NO	NO	NO
C1121849_C1442762	0.93	NO	NO	NO	NO	NO	NO	NO
C1122962_C1412331	0.93	NO	NO	NO	NO	NO	NO	NO
C0025677_C1416487	0.92	NO	NO	NO	NO	YES	NO	YES
C0678133_C1366355	0.92	NO	NO	NO	NO	NO	NO	NO
C0144576_C1413287	0.92	NO	NO	NO	YES	NO	NO	YES
Total cross-validated		2	0	0	11	10	1	17

## Sheet: HoLE
Pred_Pair	Conf_Score	SNAP	OpenTargets	bindingDB	STITCH	CTD	DrugCentral	Any of these
C0678133_C1366355	0.98	NO	NO	NO	NO	NO	NO	NO
C0025677_C0812215	0.97	NO	NO	NO	NO	NO	NO	NO
C0678133_C1336636	0.96	NO	NO	NO	YES	YES	NO	YES
C1698364_C1414313	0.96	NO	NO	YES	NO	NO	NO	YES
C0045093_C1420588	0.96	NO	NO	NO	NO	NO	NO	NO
C0025677_C1366897	0.96	NO	NO	NO	NO	NO	NO	NO
C0025677_C1334134	0.95	NO	NO	NO	NO	YES	NO	YES
C0045093_C1417826	0.94	NO	NO	NO	NO	NO	NO	NO
C0025677_C0376622	0.94	NO	NO	NO	NO	YES	YES	YES
C0045093_C1414461	0.94	NO	NO	NO	NO	NO	NO	NO
C0678133_C1332826	0.94	NO	NO	NO	YES	YES	NO	YES
C0045093_C0376622	0.93	NO	NO	NO	NO	NO	NO	NO
C0678133_C1825038	0.93	NO	NO	NO	NO	NO	NO	NO
C0045093_C1333207	0.93	NO	NO	NO	NO	NO	NO	NO
C3181682_C0242957	0.93	NO	NO	NO	NO	NO	NO	NO
C0025677_C1419070	0.93	NO	NO	NO	NO	NO	NO	NO
C3657270_C0242957	0.93	NO	NO	NO	NO	NO	NO	NO
C0144576_C1428933	0.93	NO	NO	NO	NO	YES	NO	YES
C0025677_C0879468	0.92	NO	NO	NO	YES	YES	NO	YES
C0025677_C1412756	0.92	NO	NO	NO	NO	YES	NO	YES
C0025677_C1416578	0.92	NO	NO	NO	NO	NO	NO	NO
C0045093_C1825038	0.92	NO	NO	NO	NO	NO	NO	NO
C1121849_C1538647	0.92	NO	NO	NO	NO	NO	NO	NO
C0144576_C1333893	0.92	NO	NO	NO	NO	YES	NO	YES
C0025677_C1416487	0.91	NO	NO	NO	NO	YES	NO	YES
C0678133_C1418776	0.91	NO	NO	NO	NO	NO	NO	NO
C0025677_C1415306	0.91	NO	NO	NO	NO	NO	NO	NO
C1122962_C1413057	0.91	NO	NO	NO	NO	NO	NO	NO
C0025677_C0162508	0.91	NO	NO	NO	NO	YES	NO	YES
C0144576_C1366355	0.91	NO	NO	NO	NO	NO	NO	NO
C0144576_C1417701	0.9	NO	NO	NO	YES	YES	NO	YES
C3658706_C0694890	0.9	NO	NO	NO	NO	NO	NO	NO
C0025677_C1332760	0.9	NO	NO	NO	NO	NO	NO	NO
C0678133_C0812246	0.9	NO	NO	NO	YES	YES	NO	YES
C0025677_C1416669	0.9	NO	NO	NO	NO	YES	NO	YES
C0045093_C1420131	0.9	NO	NO	NO	NO	NO	NO	NO
C1122962_C1414555	0.9	NO	NO	NO	NO	NO	NO	NO
C0045093_C1425854	0.89	NO	NO	NO	NO	NO	NO	NO
C0678133_C1414258	0.89	NO	NO	NO	NO	NO	NO	NO
C0045093_C1420017	0.89	NO	NO	NO	NO	NO	NO	NO
C0015133_C1413132	0.89	YES	NO	NO	YES	YES	NO	YES
C0144576_C1415562	0.89	NO	NO	NO	YES	NO	NO	YES
C0144576_C1439351	0.88	NO	NO	NO	NO	NO	NO	NO
C0025605_C1415512	0.88	NO	NO	NO	NO	NO	NO	NO
C1698364_C1335648	0.88	NO	NO	NO	NO	NO	NO	NO
C3658706_C0242957	0.88	NO	NO	NO	NO	NO	NO	NO
C0045093_C1332830	0.88	NO	NO	NO	NO	NO	NO	NO
C0678133_C1418186	0.88	NO	NO	NO	NO	NO	NO	NO
C0015133_C1412407	0.88	NO	NO	NO	NO	NO	NO	NO
C0015133_C1414916	0.88	NO	NO	NO	NO	NO	NO	NO
Total cross-validated		1	0	1	7	14	1	16

## Sheet: RESCAL
Pred_Pair	Conf_Score	SNAP	OpenTargets	bindingDB	STITCH	CTD	DrugCentral	Any of these
C0045093_C1413290	0.94	NO	NO	YES	NO	NO	NO	YES
C0678133_C1418401	0.94	NO	NO	NO	NO	NO	NO	NO
C1121849_C1413136	0.93	NO	NO	NO	NO	NO	NO	NO
C0025677_C0376622	0.92	NO	NO	NO	NO	YES	YES	YES
C0025677_C0162508	0.92	NO	NO	NO	NO	YES	NO	YES
C0025677_C1334134	0.91	NO	NO	NO	NO	YES	NO	YES
C1121849_C1418424	0.9	NO	NO	NO	NO	NO	NO	NO
C1698364_C1415181	0.88	NO	NO	NO	NO	NO	NO	NO
C0025677_C1415306	0.87	NO	NO	NO	NO	NO	NO	NO
C3658706_C0242957	0.87	NO	NO	NO	NO	NO	NO	NO
C1122962_C1419864	0.87	NO	NO	NO	NO	NO	NO	NO
C1121849_C1421238	0.86	NO	NO	NO	NO	NO	NO	NO
C0025677_C0812215	0.85	NO	NO	NO	NO	NO	NO	NO
C0045093_C1412494	0.84	NO	NO	NO	NO	NO	NO	NO
C1698364_C1334523	0.84	NO	NO	NO	NO	NO	NO	NO
C0025677_C1333683	0.84	NO	NO	NO	NO	NO	NO	NO
C1698364_C1412720	0.84	NO	NO	NO	NO	NO	NO	NO
C0025677_C1419070	0.84	NO	NO	NO	NO	NO	NO	NO
C0045093_C1417826	0.83	NO	NO	NO	NO	NO	NO	NO
C0678133_C1825038	0.83	NO	NO	NO	NO	NO	NO	NO
C0025677_C1414313	0.83	NO	NO	NO	YES	YES	NO	YES
C0144576_C1419864	0.83	NO	NO	NO	NO	NO	NO	NO
C0045093_C1414607	0.82	NO	NO	NO	NO	NO	NO	NO
C0025677_C1426033	0.82	NO	NO	NO	NO	NO	NO	NO
C0045093_C1332830	0.81	NO	NO	NO	NO	NO	NO	NO
C1122962_C1367578	0.81	NO	NO	NO	NO	YES	NO	YES
C0045093_C0376622	0.8	NO	NO	NO	NO	NO	NO	NO
C0045093_C1333568	0.8	NO	NO	NO	YES	NO	NO	YES
C1698364_C1537502	0.8	NO	NO	NO	NO	NO	NO	NO
C0144576_C1416587	0.8	NO	NO	NO	NO	NO	NO	NO
C0144576_C1366355	0.8	NO	NO	NO	NO	NO	NO	NO
C0045093_C1415736	0.8	NO	NO	NO	NO	NO	NO	NO
C0015133_C1412993	0.8	NO	NO	NO	NO	NO	NO	NO
C0144576_C1335200	0.79	NO	NO	NO	NO	NO	NO	NO
C2980094_C0242957	0.79	NO	NO	NO	NO	NO	NO	NO
C0045093_C1414148	0.79	NO	NO	NO	NO	NO	NO	NO
C1698364_C1414313	0.79	NO	NO	YES	NO	NO	NO	YES
C1122962_C1366587	0.79	NO	NO	NO	YES	NO	NO	YES
C0015133_C1333891	0.78	NO	NO	NO	YES	NO	NO	YES
C1121849_C1366489	0.78	NO	NO	NO	NO	NO	NO	NO
C0281603_C1825038	0.78	NO	NO	NO	NO	NO	NO	NO
C0144576_C1333893	0.78	NO	NO	NO	NO	YES	NO	YES
C0678133_C1366355	0.77	NO	NO	NO	NO	NO	NO	NO
C0045093_C0919451	0.77	NO	NO	NO	NO	NO	NO	NO
C0045093_C1825038	0.77	NO	NO	NO	NO	NO	NO	NO
C1698364_C1416508	0.77	NO	NO	NO	NO	NO	NO	NO
C0025677_C1366897	0.77	NO	NO	NO	NO	NO	NO	NO
C0025677_C0812288	0.76	NO	NO	NO	NO	YES	NO	YES
C1121849_C1413052	0.76	NO	NO	NO	NO	NO	NO	NO
C0015133_C1333897	0.76	NO	NO	NO	NO	YES	NO	YES
Total cross-validated		0	0	2	4	8	1	13
